# Supplementary material for: Identification of KLF9 and BCL3 as transcription factors that enhance reprogramming of primordial germ cells
Source: PLoS One. 2018 Oct 4;13(10):e0205004. doi: 10.1371/journal.pone.0205004 (PMC6171932; doi:10.1371/journal.pone.0205004)
Supplement: S1 Table — (XLSX) [file pone.0205004.s004.xlsx]

## Sheet: Sheet1
Genes	F Primer	R Primer	expriment
Aplnr	CCCATCTCTGGAACTGGTGT	CTGGTTGTCAGCCCCATAGT	RT-qPCR
Apobec1	TTATCACCACACGGATCAGC	GGCCAATAAGCTTCGTTTGA	RT-qPCR
Arbp	AGATTCGGGATATGCTGTTGGC	TCGGGTCCTAGACCAGTGTTC	RT-qPCR
Bcl3	AGAACAACAGCCTGAACATGG	CCAGACGCAGAATGCAGAG	RT-qPCR
Blimp1	TTCTCTTGGAAAAACGTGTGGG	GGAGCCGGAGCTAGACTTG	RT-qPCR
Bnc1	GGGAAGATAAACCACCGTCA	ACACCACATTGGACTGGACA	RT-qPCR
Dmnt3l	CTGCTGACTGAGGATGACCA	ACCCGCATAGCATTCTGGTA	RT-qPCR
Dnmt3b	GCGACAACCGTCCATTCTTC	CTCTGGGCACTGGCTCTGACC	RT-qPCR
Dr1	GCACGGAATTCATTCACCTT	AAGAGCCAAAGCCCAAACTT	RT-qPCR
Eny2	GGCTGGAAGGATCAGCTAAA	TGCCTTTTGGAGTGATTTCAG	RT-qPCR
Eomes	CCCTATGGCTCAAATTCCAC	TGCCCTGTTTGGTGATGAT	RT-qPCR
Hes5	ATGCTCAGTCCCAAGGAGAA	CAGCTGCTCTATGCTGCTGT	RT-qPCR
Hey1	CACCTGAAAATGCTGCACAC	ATGCTCAGATAACGGGCAAC	RT-qPCR
Isl2	AGTCGAGGTGCAGACGTACC	GCTACCGGAAGAGTTGCCTA	RT-qPCR
Klf9	CAGTGGCTGTGGGAAAGTCT	GAGCGCGAGAACTTTTTAAGG	RT-qPCR
Meg3	TTGCAACCCTCCTGGATTAG	GTGTCTGTGTCCGTGTGTCC	RT-qPCR
Myog	TGCCCAGTGAATGCAACTC	ACGATGGACGTAAGGGAGTG	RT-qPCR
Nacc2	CTGGCCACCTTCTTTGACAG	GTTTCACAGCGTTCAGGACTC	RT-qPCR
Nr0b1	TATCTGAAAGGGACCGTGCT	CAGCGGATCTGATCTGGTACT	RT-qPCR
Nupr1	CAAGTTCCAGAACTCTGAAAGGA	GTGTCTGTGGTCTGGCCTTAT	RT-qPCR
Olig1	CTTGCTCTCTCCAGCCAAAC	TAACATCCAGCTCGGAAACC	RT-qPCR
Olig2	CAGCGAGCACCTCAAATCTA	CCCAGGGATGATCTAAGCTCT	RT-qPCR
Pir	GTGTGCGCAGAAGCATTG	GTTTCAAATCCTCGGTGTGG	RT-qPCR
Prickle1	AACCTGTGGGGAGCATATTG	TACACTGCGCACAGGAAAAG	RT-qPCR
Prrx1	GACACATTACCCGGATGCTT	ACTTGGCTCTTCGGTTCTGA	RT-qPCR
Psrc1	CGGAGTCTACCACCTGGAAA	CTGGTGGTTGGAAGGTTTGT	RT-qPCR
Ptrf	CCGGCCAGATAAAGAAACTG	TCCGACTCTTTCAGCGACTT	RT-qPCR
Rps6ka4	GAGAAGGTGAGCGTGGAGAA	CGTAGCACCTTCATGGCATA	RT-qPCR
Satb1	GTGGCAGACATGCTTCAAGA	TACTGTGGTGTGCGACCATT	RT-qPCR
Ssbp2	ATGGATCCAACACGACAACA	TAAGGGCACCATTCCTCTTG	RT-qPCR
Stat3	TCACTTGGGTGGAAAAGGAC	TGGTCGCATCCATGATCTTA	RT-qPCR
Suv39h1	CCTGCCCTTGGTGTTTCTAA	GCTCCCAGGTGTTTTCTGAG	RT-qPCR
Tada1	CAGGTCCACAGGGAAGTCAT	GCGGTGGACTTTGTCTTGTT	RT-qPCR
Taf6l	TCCTATCTGGATGGCAAAGG	ATCAGCTGTGGGTCATCTCC	RT-qPCR
Tbx3	CCTTCCACCTCCAACAACAC	AAAGGCGACATAGCCAAGC	RT-qPCR
Tead4	GAGCCCGGAGAACATGATTA	TCTCATAGCGGGCATACTCC	RT-qPCR
Tet2	ACATGCCAAATGGCAGTACA	GCTCCGACTTCTCGATTGTC	RT-qPCR
Trrap	GTCACTCACGTCAAGCAGGA	CGGAAAGCTCTTTGGTCTTG	RT-qPCR
Uhrf1	AAGCTGGAGCCGTACACACT	CCTCTTTCACCTTGCTCAGG	RT-qPCR
Whsc1	CCAAGGCCTACCACCTATCC	CAGAGGTGGCAAAATGAGGT	RT-qPCR
Zic5	CCACAAGCGCACTCATACAG	TGTGGACATGGGAGTGTTTC	RT-qPCR
Zp3	GATCCCCGATAAGCTCAACA	GGTCCATGGATCTGGAACTG	RT-qPCR
Flag-Bcl3	CCGGTCTCGAGAATTGCCACCATGGACTACAAAGACGATGACGACAAGATGCCCCGATGCCCC	AGAGGATCCGCGGCCTCAGCTGCTTCCTGGAGCTG	vector construction
Flag-Klf9	CCGGTCTCGAGAATTGCCACCATGGACTACAAAGACGATGACGACAAGATGTCCGCGGCCGC	AGAGGATCCGCGGCCTCACAAGGGGCTGGCAAGAG	vector construction
Flag-Nupr1	CCGGTCTCGAGAATTGCCACCATGGACTACAAAGACGATGACGACAAGATGGCCACCTTGCCACC	AGAGGATCCGCGGCCTCAGCGCCAGGCTTTTTTC	vector construction
Flag-Psrc1	CCGGTCTCGAGAATTGCCACCATGGACTACAAAGACGATGACGACAAGATGGAGGATCTGAAAGAGGAT	AGAGGATCCGCGGCCTTACCTAGTCGGTCCAGGG	vector construction
Flag-Tbx3	CCGGTCTCGAGAATTGCCACCATGGACTACAAAGACGATGACGACAAGATGAGCCTCTCCATGAGAGATCC	AGAGGATCCGCGGCCTTAAGGGGACCCGCTGC	vector construction
Flag-Tead4	CCGGTCTCGAGAATTGCCACCATGGACTACAAAGACGATGACGACAAGATGACCTCCAACGAGTGGAGCTC	AGAGGATCCGCGGCCTCATTCTTTCACAAGTCGGTAGATG	vector construction
Bnc1 sh	CCGGCGCAAGTGGAATTTCGACTTTCTCGAGAAAGTCGAAATTCCACTTGCGTTTTTG	AATTCAAAAACGCAAGTGGAATTTCGACTTTCTCGAGAAAGTCGAAATTCCACTTGCG	vector construction
Isl2 sh	CCGGCCCAACAGTATGGTACCTAGTCTCGAGACTAGGTACCATACTGTTGGGTTTTTG	AATTCAAAAACCCAACAGTATGGTACCTAGTCTCGAGACTAGGTACCATACTGTTGGG	vector construction
Klf9 sh	CCGGCCTCCCATCTTAAAGCCCATTCTCGAGAATGGGCTTTAAGATGGGAGGTTTTTG	AATTCAAAAACCTCCCATCTTAAAGCCCATTCTCGAGAATGGGCTTTAAGATGGGAGG	vector construction
p53 sh	CCGGCCACTACAAGTACATGTGTAACTCGAGTTACACATGTACTTGTAGTGGTTTTTG	AATTCAAAAACCACTACAAGTACATGTGTAACTCGAGTTACACATGTACTTGTAGTGG	vector construction
