# Supplementary material for: Identification of KLF9 and BCL3 as transcription factors that enhance reprogramming of primordial germ cells
Source: PLoS One. 2018 Oct 4;13(10):e0205004. doi: 10.1371/journal.pone.0205004 (PMC6171932; doi:10.1371/journal.pone.0205004)
Supplement: S2 Table — (XLSX) [file pone.0205004.s005.xlsx]

## Sheet: sheet1
GeneSymbol	[ES] vs [E9.5 PGC]	[ES] vs [E11.5 PGC]	[ES] vs [E13.5 PGC]	Transcription factor or histon modification
Apobec1	2.01439	63.2917	8.13105	Transcription factor
Bcl3	14.9121	68.6022	1468.33	Transcription factor
Bnc1	-9.09685	-17.5187	-303.586	Transcription factor
Dnmt3b	10.9056	96.7224	9.32614	Transcription factor
Eomes	14.4548	10.5223	5.20883	Transcription factor
Hes5	-5.66015	-12.0374	-15.3207	Transcription factor
Hey1	-15.6951	-57.2913	-14.2675	Transcription factor
Isl2	-6.28647	-128.086	-12.3954	Transcription factor
Klf9	26.2152	37.2858	191.541	Transcription factor
Nr0b1	118.041	5.83583	43.0029	Transcription factor
Nupr1	215.021	361.166	188.079	Transcription factor
Olig1	5.26055	58.5853	5.1997	Transcription factor
Olig2	7.36878	8.45575	51.1821	Transcription factor
Pir	21.5503	11.1257	11.9847	Transcription factor
Prickle1	-14.6672	-8.41775	-8.52168	Transcription factor
Prrx1	-5.67863	-8.5186	-5.98821	Transcription factor
Psrc1	9.69561	9.02296	76.2275	Transcription factor
Ptrf	18.0998	38.8019	20.5358	Transcription factor
Rps6ka4	7.42705	8.41122	82.7662	Transcription factor
Ssbp2	-12.7099	-6.79526	-5.85159	Transcription factor
Stat3	7.12172	5.70896	5.78489	Transcription factor
Tbx3	18.1019	32.7194	390.269	Transcription factor
Tead4	11.3963	22.2962	12.4387	Transcription factor
Zic5	8.92588	8.85625	24.4005	Transcription factor
Zp3	14.6561	5.69713	12.225	Transcription factor
Dnmt3l	97.2764	440.104	50.6997	Histon modification
Dr1	-3.45504	-3.24276	-2.39242	Histon modification
Eny2	-2.02743	-2.12397	-2.15259	Histon modification
Meg3	3.35098	10.3809	19.2658	Histon modification
Myog	-2.3207	-6.89644	-10.1718	Histon modification
Nacc2	-3.04143	-4.98784	-2.72817	Histon modification
Satb1	-11.439	-3.68151	-3.00729	Histon modification
Suv39h1	-5.41827	-3.61492	-2.47178	Histon modification
Tada1	-2.22258	-5.18295	-3.0365	Histon modification
Taf6l	-2.63387	-4.04549	-3.89503	Histon modification
Tet2	2.25511	32.1144	6.18837	Histon modification
Trrap	-2.16887	-4.0319	-3.89311	Histon modification
Uhrf1	5.35273	9.84616	4.48623	Histon modification
Whsc1	-4.11088	-2.28811	-6.83363	Histon modification
