# Supplementary material for: Identification of KLF9 and BCL3 as transcription factors that enhance reprogramming of primordial germ cells
Source: PLoS One. 2018 Oct 4;13(10):e0205004. doi: 10.1371/journal.pone.0205004 (PMC6171932; doi:10.1371/journal.pone.0205004)
Supplement: S3 Table — (XLSX) [file pone.0205004.s006.xlsx]

## Sheet: Sheet1
0610043K17Rik	4931440J10Rik	AU019990	Csn3	Gimap5	Gm6756	Klk1b24	Npbwr1	Prkag3	Svs2
1110058D11Rik	4933400C23Rik	AU040972	Csrp3	Gimap7	Gm7538	Klk9	Nps	Prop1	Svs6
1500015O10Rik	4933400L20Rik	Avpr1a	Cst11	Gjb6	Gm7616	Klra1	Nr1i3	Proz	Syp
1600002D24Rik	4933401D09Rik	Awat1	Csta1	Gjd2	Gm765	Klrb1	Nron	Prss33	Taar3
1600029O15Rik	4933401H06Rik	B230112J18Rik	Ctla2b	Gjd3	Gm8096	Klrb1c	Nutm2	Prss54	Tac2
1700001J03Rik	4933406J10Rik	B930018H19Rik	Ctrcos	Glra1	Gm8179	Kmo	Nyap2	Psg17	Tacc1
1700001P01Rik	4933427E13Rik	BB014433	Ctse	Gm10007	Gm8363	Krt1	Oas1g	Pspn	Tal2
1700003C15Rik	4933430N04Rik	BC006965	Ctxn2	Gm10371	Gm8709	Krt36	Obox7	Ptgs2os	Tarm1
1700003G13Rik	4933432G23Rik	BC051628	Cxcl10	Gm10400	Gm8817	Krt9	Obp2a	Ptx3	Tas1r2
1700007F19Rik	4933432K03Rik	BC089491	Cxcl3	Gm10637	Gnb3	Lcat	Odf3	Rabggtb	Tas2r108
1700008K24Rik	5330439B14Rik	Bcl2l10	Cxcr1	Gm10639	Gng8	Lcn4	Odf3l2	Rassf9	Tas2r117
1700009N14Rik	5430419D17Rik	Bdh2	Cxcr6	Gm10863	Gpc5	Lect2	Olfr1009	Rbakdn	Tcaf3
1700010K23Rik	5430431A17Rik	Bdkrb1	Cylc2	Gm11351	Gper1	Lgr5	Olfr1020	Retn	Tcl1b1
1700011B04Rik	5830432E09Rik	Bicd1	Cyp27a1	Gm11541	Gpm6a	Lhfpl1	Olfr1023	Rfpl4b	Tecrl
1700012B09Rik	5830444B04Rik	Bmp5	Cyp2a12	Gm11548	Gpr101	Lin7a	Olfr1248	Rhox4d	Tekt4
1700015F17Rik	5930403L14Rik	Bpifa1	Cyp2d26	Gm11651	Gpr135	Lingo4	Olfr1258	Ripply2	Terc
1700016C15Rik	6030407O03Rik	Bpifa2	Cyp2g1	Gm11733	Gpr139	Lmo3	Olfr1321	Rln1	Tex37
1700018G05Rik	6030466F02Rik	Bpifb6	Cypt4	Gm11780	Gpr149	Lmod2	Olfr1328	Rln3	Thegl
1700019O17Rik	6030468B19Rik	Bsph1	Cysltr1	Gm11978	Gpr158	Lpar6	Olfr1348	Rnase10	Tlr9
1700020M21Rik	6030498E09Rik	Btg3	D130009I18Rik	Gm12060	Gpr183	Lrit1	Olfr143	Rnu12	Tlx1
1700021N21Rik	6330403A02Rik	Btnl1	D630045M09Rik	Gm12169	Gpr26	Lrit2	Olfr1444	Rnu73b	Tmco5b
1700023C21Rik	6430584L05Rik	Btnl2	D730050B12Rik	Gm12440	Gpr34	Lrp2bp	Olfr15	Rrh	Tmem132cos
1700024G13Rik	8430430B14Rik	C030013C21Rik	D830030K20Rik	Gm12530	Gpr37l1	Lrrc10b	Olfr1510	Rs1	Tmem150cos
1700024N05Rik	9130409I23Rik	C130080G10Rik	D930007P13Rik	Gm13090	Gpr84	Lrrc4c	Olfr157	S100a3	Tmem154
1700028B04Rik	9230009I02Rik	C1ql2	Dach1	Gm13276	Gprin3	Lrrc74a	Olfr20	S100a7a	Tmem196
1700028P14Rik	9330175E14Rik	C1rb	Dach2	Gm13293	Grifin	Lrrn3	Olfr282	Samd5	Tmem204
1700030A11Rik	9330179D12Rik	C230024C17Rik	Dbx1	Gm13830	Grin2b	Lrrtm3	Olfr31	Scarf1	Tmem229a
1700030F04Rik	9430065F17Rik	C4bp	Dcc	Gm14207	Gsdma3	Ltc4s	Olfr317	Scn7a	Tmem240
1700034O15Rik	9530002B09Rik	C5ar1	Dcpp1	Gm14391	Gsta2	Ltf	Olfr32	Sdr9c7	Tmem71
1700042G07Rik	9630013A20Rik	C86187	Dcstamp	Gm14635	Guca2a	Lum	Olfr330	Sep12	Tmem8c
1700047A11Rik	9630013K17Rik	C8a	Defb12	Gm15008	Gulp1	Ly6g5c	Olfr502	Sep14	Tmem92
1700049E15Rik	A330050F15Rik	Cabs1	Defb14	Gm15850	Gykl1	Map3k7cl	Olfr54	Serpina3b	Tnfaip8l3
1700057G04Rik	A430090L17Rik	Cacng2	Defb23	Gm15972	Gys2	Mar1	Olfr543	Serpina3k	Tnfsf14
1700061I17Rik	A530016L24Rik	Car10	Defb25	Gm16325	H2afb3	Mcpt8	Olfr545	Serpinb2	Tnfsf4
1700063O14Rik	A730036I17Rik	Car3	Defb30	Gm1647	H2afy3	Meox2	Olfr558	Serpinb8	Tpsg1
1700069P05Rik	A830052D11Rik	Catsper4	Defb48	Gm1715	Hamp	Mgat4d	Olfr559	Sh2d1b1	Trat1
1700084J12Rik	A930001C03Rik	Ccdc54	Dnajb7	Gm1720	Hcst	Mill1	Olfr635	Sh3rf2	Trhde
1700106J16Rik	A930017M01Rik	Ccdc70	Dnmt3aos	Gm17455	Hist1h2aa	Mir1291	Olfr690	Siah3	Trhr2
1700112J16Rik	AA467197	Cckbr	Dsg1a	Gm19276	Hist1h2ae	Mir142b	Olfr692	Sis	Trim43c
1700116B05Rik	Aadacl2	Ccl1	E130215H24Rik	Gm19303	Hist1h2ah	Mir181c	Olfr70	Sit1	Ttc22
1810062O18Rik	Aanat	Ccl11	E330013P04Rik	Gm19510	Hist1h2bh	Mir1897	Olfr733	Slc10a4	Txk
1810063I02Rik	Abcg8	Ccl20	Ear12,Ear2	Gm19522	Hist1h3e	Mir1901	Olfr895	Slc17a4	Ubap1l
2210420H20Rik	Abi3bp	Ccr1l1	Ednrb	Gm1968	Hist1h4m	Mir1949	Olfr898	Slc22a20	Ubqln3
2310003N18Rik	Abo	Cd163l1	Egfbp2	Gm20750	Hist2h4	Mir3068	Olfr913	Slc22a22	Ucn
2410017I17Rik	Ache	Cd200r4	Eid3	Gm2109	Hnmt	Mir3077	Olfr987	Slc22a29	Ucp3
2610203C22Rik	Actl7b	Cd33	Elf5	Gm21283	Hoxa11	Mir3091	Oosp2	Slc23a1	Ugt3a2
2610316D01Rik	Actrt2	Cd3g	Entpd8	Gm21319	Hoxd11	Mir30d	Opn1sw	Slc26a4	Ush1g
3632454L22Rik	Adam21	Cd46	Ephx3	Gm21859	Hrasls5	Mir3100	Otos	Slc4a1	Uts2
3830432H09Rik	Adam5	Cd55b	Ereg	Gm2516	Hrh4	Mir363	P2rx1	Slc7a15	Vgf
3930402G23Rik	Adgre5	Cd69	Ermn	Gm29687	Hsd3b3	Mir425	Pabpc5	Slco1a6	Vmn1r148
4732416N19Rik	Adgrf2	Cdh26	Esp4	Gm30498	Iapp	Mir5710	Pax4	Slitrk1	Vmn1r47
4831407H17Rik	Adgrg7	Cdhr5	Etd	Gm32014	Icos	Mir6397	Pax9	Slpi	Vmn1r5
4833411C07Rik	Adh7	Ceacam11	Etv4	Gm32511	Ifi27l2b	Mir6935	Pcdh12	Smim18	Vmn2r72
4833427G06Rik	AF357355	Ces1g	Etv5	Gm3363	Ifna13	Mir697	Pcdhb14	Smim5	Vmn2r79
4930401C15Rik	AF357399	Ces2a	Evx2	Gm3404	Il19	Mir6991	Pcdhb2	Smok2a	Vmn2r88
4930402F06Rik	AI197445	Chia1	F11	Gm3458	Il1f10	Mir7016	Pcdhb5	Snora2b	Vsnl1
4930405O22Rik	AI847159	Chil6	F13b	Gm3696	Il1rapl2	Mir7024	Pcdhb7	Snora33	Wnt1
4930407I19Rik	Akp3	Chpf2	Fabp12	Gm3776	Il21r	Mir7061	Pde6c	Snora5c	Zc2hc1b
4930417O22Rik	Akr1c20	Chrm5	Fabp2	Gm38397	Il22	Mir742	Pde6g	Snord1c	Zcchc13
4930430J02Rik	Ambn	Cib3	Fam150a	Gm4598	Il22ra2	Mir7647	Pdgfrl	Snord34	Zfp663
4930432M17Rik	Amer3	Cldn10	Fam196b	Gm4736	Il24	Mir8118	Pdilt	Snord71	Zp1
4930435E12Rik	Angpt1	Cldn16	Fam71f1	Gm4814	Il27	Mir883a	Pdyn	Snord73a
4930440I19Rik	Angptl1	Cldn8	Fas	Gm4926	Il5	Mirc35hg	Pga5	Snord87
4930442J19Rik	Angptl3	Cldn9	Fasl	Gm4956	Itgb6	Mlip	Pgk2	Snord95
4930443O20Rik	Ankrd34c	Clec2d	Fbp1	Gm5108	Kcna4	Mmp10	Phf11b	Sost
4930455B14Rik	Ankub1	Clmp	Fbxw13	Gm5416	Kcnd3os	Morc2b	Phxr4	Sostdc1
4930455D15Rik	Antxrl	Clpsl2	Fbxw16	Gm5476	Kcnh5	Mrgpra1	Pih1d3	Sowahd
4930455H04Rik	Apoa4	Cmtm1	Fcrls	Gm5485	Kcnh8	Ms4a15	Pilrb2	Spag11b
4930467E23Rik	Apol7e	Cmtm2a	Fezf1	Gm5532	Kcnj13	Mslnl	Pirt	Spag6
4930479D17Rik	Apon	Cntnap3	Fgf7	Gm5592	Kcnj15	Muc15	Pla2g2e	Spata25
4930500L23Rik	Arhgap15os	Cntnap5b	Fmo3	Gm5820	Kcnj8	Muc5ac	Plac8l1	Speer3
4930511A02Rik	Arhgap27os3	Col4a3	Folh1	Gm5893	Kcnk16	Mup20	Platr7	Speer4e
4930524O08Rik	Armc12	Cpa6	Foxb1	Gm5907	Kcnk4	Mylk3	Plcxd3	Spem1
4930555G01Rik	Arpp21	Cplx3	Gabra3	Gm5941	Kcnk7	Nap1l2	Plekhd1os	Sprr2g
4930556J02Rik	Arr3	Cpn2	Gabrg3	Gm6213	Kctd12b	Ndp	Pmis2	Spry4
4930557F10Rik	Arrdc5	Cr2	Galntl5	Gm6225	Kir3dl1	Neurod4	Pon1	Ssxb2
4930568G15Rik	Ascl5	Cryaa	Gas2l2	Gm6559	Klf9	Nlrp3	Pou5f2	St6galnac1
4930579F01Rik	Asgr1	Cryba1	Gcsam	Gm6567	Klhl33	Nlrp4g	Ppp1r1c	Stmnd1
4930586N03Rik	Atxn7l1os2	Crygc	Gfra4	Gm6578	Klhl4	Nov	Pramef17	Stub1
4931429L15Rik	AU015228	Cryge	Ghrh	Gm6639	Klk1b16	Npb	Prkag2os1	Sult2a4
