# Supplementary material for: Identification of KLF9 and BCL3 as transcription factors that enhance reprogramming of primordial germ cells
Source: PLoS One. 2018 Oct 4;13(10):e0205004. doi: 10.1371/journal.pone.0205004 (PMC6171932; doi:10.1371/journal.pone.0205004)
Supplement: S4 Table — Genes highlighted in gray are G alpha (i)-related genes. (XLSX) [file pone.0205004.s007.xlsx]

## Sheet: Sheet1
0610031O16Rik	4930506A18Rik	Adgre1	Ccl3	Cyp2j11	Gabbr2	Gm5868	Klk1b4	Mir7036	Olfr815	Scarna17	Stfa2l1
0610039H22Rik	4930509K18Rik	Adgrg5	Ccl8	Cyp3a57	Gabrg2	Gm590	Klkb1	Mir7036b	Olfr829	Scarna6	Sult2a1
1110028F11Rik	4930511E03Rik	Adgrl4	Ccr2	Cypt2	Gal3st2	Gm5934	Klrb1a	Mir7053	Olfr920	Scarna8	Syt8
1600019K03Rik	4930513D17Rik	Adm2	Ccr4	D14Ertd670e	Galnt15	Gm5936	Klri1	Mir7069	Olfr967	Scgb3a1	Tas2r109
1700001K19Rik	4930519H02Rik	Agbl1	Ccr9	D330046F09Rik	Gbp8	Gm6150	Kng1	Mir7071	Olfr98	Scn9a	Tbx22
1700003G18Rik	4930522H14Rik	Agmo	Cct8l1	D430036J16Rik	Ggt6	Gm6614	Krt35	Mir7075	Olfr99	Scp2d1	Tceal6
1700006F04Rik	4930525D18Rik	AI115009	Cd1d2	D530049I02Rik	Ghrhr	Gm6878	Krt4	Mir7651	Olig3	Sctr	Tcf21
1700007K09Rik	4930526H09Rik	AI463170	Cd200r1	D630010B17Rik	Gja6	Gm6904	Krt72	Mir7669	Omt2b	Serpina10	Tchhl1
1700008P02Rik	4930542D17Rik	AI606473	Cd200r3	D630029K05Rik	Gjd4	Gm6961	Krt78	Mir8116	Opn5	Serpina1b	Tctex1d1
1700011C11Rik	4930545L23Rik	AI646519	Cd209d	D6Ertd474e	Gldnos	Gm7257	Krt86	Mmd2	Oprm1	Serpina3j	Tdo2
1700012A03Rik	4930554H23Rik	Akt1s1	Cd226	D730005E14Rik	Glra4	Gm7361	Kynu	Mmp13	Orm2	Serpina6	Teddm1a
1700012C14Rik	4930563D23Rik	Alppl2	Cd28	D830005E20Rik	Glul	Gm7457	Lalba	Mmp21	Oscar	Serpinc1	Teddm2
1700012L04Rik	4930572O03Rik	Ambp	Cd300lb	D830046C22Rik	Gm10538	Gm8013	Lao1	Mrgprb2	Otc	Serpind1	Tex22
1700019G24Rik	4930573O16Rik	Amdhd1	Cd300ld	Dalir	Gm10696	Gm8369	Lce1c	Mrgprg	Ovch2	Sftpa1	Tex36
1700019N19Rik	4930578M01Rik	Amelx	Cd4	Dbh	Gm10778	Gm9054	Lcn12	Mrln	Oxct2a	Sgcz	Tfec
1700020A23Rik	4930590L20Rik	Ang2	Cd48	Dcpp3	Gm10782	Gm9758	Lgi3	Mroh4	Oxct2b	Sh2d1a	Tff2
1700022E09Rik	4930593A02Rik	Ang3	Cd52	Defb47	Gm11128	Gp9	Lhb	Ms4a13	P2rx6	Siglec15	Tff3
1700023F06Rik	4930594O21Rik	Ankrd33	Cd53	Dkk4	Gm11544	Gpbar1	Lhcgr	Ms4a2	Pate4	Skint6	Tgm7
1700024I08Rik	4931403G20Rik	Anks4b	Cd5l	Dmrtc1a	Gm11549	Gphb5	Lhfpl4	Ms4a3	Paupar	Skint7	Th
1700025J12Rik	4931419H13Rik	Aplnr	Cd70	Dok6	Gm11559	Gpr151	Lhfpl5	Ms4a5	Pbp2	Sla	Them7
1700026D08Rik	4931423N10Rik	Apoa1	Cd8b1	Dpyd	Gm11681	Gpr165	Lhx4	Ms4a6b	Pcdhb1	Slamf7	Thrsp
1700026F02Rik	4931429P17Rik	Apoc3	Cdcp2	DQ267102	Gm11762	Gpr22	Lilrb4a	Ms4a6d	Pcdhb19	Slc10a2	Tigd4
1700026J14Rik	4931431C16Rik	Apol11b	Cdh19	Drd3	Gm12	Gpr31b	Lim2	Ms4a7	Pcdhb20	Slc13a1	Tlr11
1700027F06Rik	4932411E22Rik	Apol7a	Cdh6	Drd5	Gm12159	Gpr88	Lincpint	Msr1	Pcdhb21	Slc13a2	Tlr7
1700027J07Rik	4932411N23Rik	Arg1	Cdh7	Dthd1	Gm12718	Gprc5d	Lincred1	Mst1	Pcdhb3	Slc13a5	Tm4sf20
1700029F12Rik	4932415M13Rik	Arl13a	Cdh9	Duxbl1	Gm13119	Gria2	Lingo3	Mucl1	Pcdhb4	Slc22a1	Tmbim7
1700029J03Rik	4932416K20Rik	Arsi	Cdhr3	DXBay18	Gm13125	Gsg1	Lkaaear1	Mup21	Pcsk2os2	Slc22a6	Tmem171
1700030L20Rik	4932443I19Rik	Asb18	Ceacam3	DXBay18	Gm13446	Gucy1b2	Lncbate1	Myf6	Pdcd1lg2	Slc23a3	Tmem182
1700030M09Rik	4933400A11Rik	Asgr2	Ceacam5	Dydc1	Gm13580	Gypa	LOC100043315	Nat3	Pdia2	Slc26a1	Tmem184a
1700031A10Rik	4933402J15Rik	Atp1b4	Cel	E030013I19Rik	Gm136	Gzmb	LOC100505025	Nat8	Pglyrp4	Slc28a2	Tmem247
1700047M11Rik	4933421I07Rik	Atp6v0d2	Ces1c	E130114P18Rik	Gm14085	Gzmc	LOC432842	Neto1	Pigz	Slc30a8	Tmem52b
1700049E22Rik	4933422A05Rik	Atp6v1e2	Cfc1	E130201H02Rik	Gm14459	Hamp2	Loxhd1	Nhlh1	Pla2g2a	Slc34a1	Tmem95
1700057H21Rik	4933425B07Rik	Atp6v1g3	Chodl	E230029C05Rik	Gm14812	Has2os	Lrrc38	Nhlh2	Plet1os	Slc39a12	Tmprss11e
1700060C20Rik	4933433C11Rik	AU021092	Chrna6	E330012B07Rik	Gm15104	Hbq1b	Lrrtm2	Nnmt	Plin1	Slc45a2	Tnfrsf11b
1700065J18Rik	4933433F19Rik	AU022793	Chrna9	E330017L17Rik	Gm15319	Hcar2	Ltb4r2	Npffr1	Plscr5	Slc7a10	Tnfrsf13b
1700080E11Rik	4933433H22Rik	AY761185	Clca2	E530001F21Rik	Gm15908	Hcrtr2	Luzp2	Nppa	Pnliprp1	Slc9c1	Tnfrsf14
1700100I10Rik	4933438B17Rik	Azgp1	Clca4a	Egfem1	Gm15941	Hdhd1a	Ly6c2	Npy2r	Poteg	Slco1a1	Tnp2
1700101I11Rik	4933439K11Rik	B020004C17Rik	Clca4b	Elane	Gm16063	Heatr9	Ly6f	Nrg3	Pou1f1	Slco1b2	Tnrc6b
1700123L14Rik	5031425F14Rik	B020018J22Rik	Cldn14	Elof1	Gm16130	Hfe2	Lypd2	Nxpe5	Pou4f2	Slfn14	Trim42
1810007D17Rik	5031434C07Rik	BB557941	Clec12a	Emcn	Gm1653	Higd1c	Lypd5	Oas1e	Ppbp	Slfn5os	Trpc5os
1810053B23Rik	5430403N17Rik	BC002163	Clec14a	Epgn	Gm16596	Hist1h2ac	Lypd8	Oas1f	Ppfia2	Slfnl1	Try4
2210404E10Rik	5430437J10Rik	BC030500	Clec1b	Eppin	Gm1661	Hist1h2ad	Lyrm7os	Oas1h	Ppp1r17	Smcp	Tssk3
2310001H17Rik	5730488B01Rik	BC035044	Clec2h	Epx	Gm16894	Hist1h2an	Lyz2	Obox6	Ppp3r2	Smim23	Tssk5
2310030A07Rik	5830473C10Rik	BC048602	Clec2i	Epyc	Gm19461	Hist1h2bn	Mannr	Ocstamp	Pramel6	Smok3a	Ttc23l
2310034C09Rik	7420700N18Rik	BC053393	Clec4n	Evi2a	Gm19784	Hist1h2bp	Mar4	Odf1	Prl	Smr3a	Ttc24
2410124H12Rik	7530416G11Rik	BC061195	Clec5a	Exoc3l	Gm1995	Hist1h3f	Marco	Olfr1019	Prl5a1	Snhg7	Ttc30a2
2410137M14Rik	8430408G22Rik	BC100530	Clec7a	F13a1	Gm20871	Hist1h3i	Mbl1	Olfr1026	Prm2	Snora16a	Ttll10
2510003B16Rik	8430431K14Rik	BC147527	Clps	F630028O10Rik	Gm20871	Hist2h2ab	Mc4r	Olfr107	Prmt8	Snora17	Tyrp1
2610528A11Rik	9130227L01Rik	Bcas1os2	Clvs1	F630206G17Rik	Gm25500	Hist2h3b	Mc5r	Olfr1090	Prodh2	Snora23	Ubd
2810405F15Rik	9230112D13Rik	Bex6	Cma1	F930015N05Rik	Gm2721	Hk1os	Mcemp1	Olfr1151	Prr33	Snora41	Ugt2b1
2810442N19Rik	9330199G10Rik	Bhlha9	Cml3	Fam159b	Gm2837	Hotair	Mcpt1	Olfr1196	Prss2	Snora47	Ugt2b34
3100003L05Rik	9430069I07Rik	Blk	Cnga1	Fam162b	Gm28979	Hotairm1	Mcpt4	Olfr1251	Ptf1a	Snora75	Usp17lb
3300002P13Rik	9430076C15Rik	Bmp10	Cntnap5c	Fam205a1	Gm29682	Hoxa11os	Meox1	Olfr1297	Ptgdr2	Snord15a	Usp17lc
3300005D01Rik	9530026F06Rik	Bpifa6	Col10a1	Fam24a	Gm31763	Hoxb6	Mepe	Olfr1330	Pth2r	Snord15b	Vit
4732456N10Rik	9530059O14Rik	Bsx	Cpa2	Fbxw15	Gm4278	Hsd11b1	Mettl21b	Olfr1336	Ptx4	Snord17	Vmn1r194
4921504E06Rik	9930111J21Rik2	C030029H02Rik	Cpxm2	Fbxw27	Gm4297	Hspb2	Mettl21e	Olfr1347	Pvalb	Snord19	Vmn1r223
4921509C19Rik	A230001M10Rik	C130026L21Rik	Cracr2a	Fcer2a	Gm4787	Hspb3	Mfsd6l	Olfr1377	Qrfpr	Snord42b	Vmn1r44
4921509O07Rik	A230009B12Rik	C130079G13Rik	Crct1	Fcna	Gm4794	Htr2c	Mgat4e	Olfr1386	Rab44	Snord4a	Vmn1r48
4921529L05Rik	A230028O05Rik	C1qb	Crisp1	Fcnb	Gm4827	Hyal6	Mir1188	Olfr1490	Rag1	Snord65	Vmn1r54
4921534H16Rik	A330015K06Rik	C1qc	Crp	Fcrl1	Gm4872	Ibsp	Mir143hg	Olfr1495	Rbm46os	Snord70	Vmn1r80
4930401O10Rik	A330040F15Rik	C230035I16Rik	Crybb1	Fcrl5	Gm4952	Ifit1bl1	Mir1900	Olfr150	Retnlg	Snord72	Vmn2r113
4930402K13Rik	A330076H08Rik	C2cd4b	Crybb2	Fcrl6	Gm5	Il13	Mir1929	Olfr1505	Rgs1	Snord8	Vmn2r118
4930425O10Rik	A530050N04Rik	C3ar1	Crygb	Fcrlb	Gm5039	Il13ra2	Mir1956	Olfr293	Rhox3f	Snord83b	Vmn2r123
4930428G15Rik	A530072M11Rik	C430002N11Rik	Csmd3	Fga	Gm5086	Il17b	Mir2861	Olfr30	Rhox4e	Snord85	Vmn2r18
4930442L01Rik	A630023A22Rik	Cacng3	Ctf2	Fgf14	Gm5087	Il17c	Mir3073a	Olfr316	Rhox4g	Sntg1	Vmn2r3
4930444F02Rik	A630023P12Rik	Capn13	Cts7	Fgfbp1	Gm5089	Il7r	Mir30a	Olfr322	Rnase2b	Sox14	Vmn2r68
4930447J18Rik	A630076J17Rik	Car4	Ctss	Fibin	Gm5105	Insl5	Mir466i	Olfr414	Rnase9	Sox5os3	Vmn2r83
4930447K03Rik	A630095E13Rik	Cartpt	Cx3cr1	Fmo9	Gm5111	Islr	Mir5100	Olfr424	Rnf138rt1	Sp7	Vpreb2
4930453H23Rik	A730004F24Rik	Casp14	Cxcl13	Foxa3	Gm5134	Kcne4	Mir5119	Olfr463	Rnf186	Spaca7	Vsig4
4930453L07Rik	A730056A06Rik	Catsper3	Cyp11b1	Foxd3	Gm5148	Kcnj1	Mir542	Olfr49	Ropn1	Spata18	Vwc2l
4930455F16Rik	A730085K08Rik	Cav3	Cyp17a1	Foxe3	Gm5150	Kcnmb3	Mir6363	Olfr503	Rp1	Spata32	Wbscr28
4930463O16Rik	AA413626	Cbln2	Cyp19a1	Foxi1	Gm5169	Kctd4	Mir6375	Olfr561	Rp1l1	Spi1	Wfdc10
4930469G21Rik	AA536875	Ccdc153	Cyp2ab1	Foxl1	Gm53	Khdc1b	Mir6898	Olfr568	Rprl3	Spink13	Wfdc12
4930474N05Rik	Abcb5	Ccdc154	Cyp2b13	Foxl2os	Gm5441	Khdc1c	Mir6937	Olfr570	Rsph6a	Spink4	Wfdc13
4930478L05Rik	Acer1	Ccdc178	Cyp2b9	Foxn1	Gm5483	Kif12	Mir6939	Olfr649	S100a8	Sprn	Wfdc6b
4930480G23Rik	Ackr1	Ccdc184	Cyp2c29	Fpr2	Gm5712	Kir3dl2	Mir6955	Olfr689	S100a9	Sprr2a3	Wfdc9
4930483J18Rik	Acox2	Ccdc27	Cyp2c69	Frmpd4	Gm572	Klhdc7b	Mir6957	Olfr715	S100b	Spz1	Xirp2
4930483O08Rik	Actl9	Ccdc42b	Cyp2c70	Fut7	Gm5795	Klk1	Mir6986	Olfr725	S100z	Srpx2	Zpld1
4930487H11Rik	Adam3	Ccdc83	Cyp2d40	Fxyd4	Gm5797	Klk12	Mir6992	Olfr792	Samsn1	Stat4	Zscan4d
4930505A04Rik	Adamdec1	Ccl17	Cyp2f2	G6pd2	Gm5833	Klk1b3	Mir7005	Olfr812	Saxo1	Stfa1
