# Supplementary material for: Identification of KLF9 and BCL3 as transcription factors that enhance reprogramming of primordial germ cells
Source: PLoS One. 2018 Oct 4;13(10):e0205004. doi: 10.1371/journal.pone.0205004 (PMC6171932; doi:10.1371/journal.pone.0205004)
Supplement: S5 Table — (XLSX) [file pone.0205004.s008.xlsx]

## Sheet: Sheet1
Passway	Fold Enrichment	FDR
Class A/1 (Rhodopsin-like receptors)	3.88	0.000142
GPCR ligand binding	3.43	0.000216
Gene Expression	0.23	0.0194
Immunoregulatory interactions between a Lymphoid and a non-Lymphoid cell	4.61	0.035
Peptide ligand-binding receptors	3.65	0.0409
ormation of Fibrin Clot (Clotting Cascade)	7.73	0.0493
G alpha (i) signalling events	3.42	0.0499
